# Supplementary material for: Comparative Genomics of Environmental and Clinical Burkholderia cenocepacia Strains Closely Related to the Highly Transmissible Epidemic ET12 Lineage
Source: Front Microbiol. 2018 Mar 6;9:383. doi: 10.3389/fmicb.2018.00383 (PMC5845691; doi:10.3389/fmicb.2018.00383)
Supplement: TABLE S1 — Genomic resistome in seven studied B. cenocepacia strains. [file Table_1.XLSX]

## Sheet: Table S1_genomic resistome
					= RND pumps
Gene name	CARD Name	Product encoded	CARD Description	ID in annotated J2315 genome	K56_2Valvano		BC7		F01		H111		MCO_3		AU_1054		References (PubMedId)	Putative resistance to
ceoB	ceoB	multidrug efflux system transporter protein CeoB	ceoB is a cytoplasmic membrane component of the CeoAB-OpcM efflux pump	BCAM2550	ALJA_82182	1	ALIZ_220010	1	F01_v2_490065	1	CAFQ_10080	1	Bcenmc03_4919	99.3%	Bcen_3015	99.3%	16857052	aminoglycoside, fluoroquinolone
amrB	amrB	multidrug efflux protein	amrB is the membrane fusion protein of the AmrAB-OprM multidrug efflux complex.	BCAL1675	ALJA_120257	1	ALIZ_2260013	1	F01_v2_200010	99.9%	CAFQ_700023	99.9%	Bcenmc03_1599	98.6%	Bcen_1143	98.6%	10582892, 24393536	aminoglycoside
_	oqxB	putative quinoxaline efflux system transporter protein	RND efflux pump conferring resistance to fluoroquinolone	BCAM1946	ALJA_81525	1	ALIZ_2420033	1	F01_v2_460368	99.7%	CAFQ_420067	99.9%	Bcenmc03_5538	99.1%	Bcen_3622	99.0%	19528276	tigecycline, fluoroquinolone
_	acrB	RND family efflux system transporter protein	Protein subunit of AcrA-AcrB-TolC multidrug efflux complex. AcrB functions as a herterotrimer which forms the inner membrane component and is primarily responsible for substrate recognition and energy transduction by acting as a drug/proton antiporter.	BCAL2821	ALJA_50083	1	ALIZ_2590002	1	F01_v2_290060	1	CAFQ_470002	1	Bcenmc03_2637	99.9%	Bcen_1998	99.9%	12374972, 17275331, 18073115, 19166984, 19453279	tigecycline, tetracycline, rifampin, beta-lactam, fluoroquinolone, chloramphenicol, tetracycline derivative
bpeB	acrB	multidrug efflux system transporter protein	Protein subunit of AcrA-AcrB-TolC multidrug efflux complex. AcrB functions as a herterotrimer which forms the inner membrane component and is primarily responsible for substrate recognition and energy transduction by acting as a drug/proton antiporter.	BCAS0765	ALJA_170682	1	ALIZ_490003	1	F01_v2_520019	99.7%	CAFQ_580024	99.8%	Bcenmc03_6681	99.0%	Bcen_5838	99.1%	12374972, 17275331, 18073115, 19166984, 19453279	tigecycline, tetracycline, rifampin, beta-lactam, fluoroquinolone, chloramphenicol, tetracycline derivative
adeB	adeB	multidrug efflux system transporter protein	AdeB is the multidrug transporter of the adeABC efflux system.	BCAM0926	ALJA_80425	1	ALIZ_1390012	1	F01_v2_420435	99.5%	CAFQ_230137	99.7%	Bcenmc03_3632	98.3%	Bcen_4471	98.4%	21173183	tigecycline, tetracycline, tetracycline derivative
mdtB	mdtB	multidrug resistance protein MdtB	MdtB is a transporter that forms a heteromultimer complex with MdtC to form a multidrug transporter. MdtBC is part of the MdtABC-TolC efflux complex.	BCAL1080	ALJA_150462	1	ALIZ_100002	1	F01_v2_140108	99.8%	CAFQ_510213	99.9%	Bcenmc03_1171	99.3%	Bcen_0718	99.1%	12107133	novobiocin, aminocoumarin antibiotic
_	acrB	RND family efflux system transporter protein	Protein subunit of AcrA-AcrB-TolC multidrug efflux complex. AcrB functions as a herterotrimer which forms the inner membrane component and is primarily responsible for substrate recognition and energy transduction by acting as a drug/proton antiporter.	BCAS0592	ALJA_170179	1	ALIZ_2930022	1	F01_v2_530229	99.6%	CAFQ_580825	99.0%	Bcenmc03_6464	98.0%	Bcen_5600	97.8%	12374972, 17275331, 18073115, 19166984, 19453279	tigecycline, tetracycline, rifampin, beta-lactam, fluoroquinolone, chloramphenicol, tetracycline derivative
alaS	aminocoumarin resistant alaS	alanyl-tRNA synthetase	alanyl-tRNA synthetase conferring resistance to novobiocin in Escherichia coli	BCAL1416	ALJA_120527	1	ALIZ_2480008	1	F01_v2_170113	99.9%	CAFQ_530003	99.9%	Bcenmc03_1387	99.3%	Bcen_0927	99.0%	10217798	novobiocin, aminocoumarin antibiotic
mfd	mfd	transcription-repair coupling factor	mfd dissociates transcription elongation complexes blocked at nonpairing lesions and mediates recruitment of DNA repair proteins. The Mfd (mutation frequency decline) protein, also known as transcription-repair coupling factor, is responsible for ATP-dependent removal of stalled RNA polymerase from DNA lesions by inducing forward movement of the RNA polymerase and subsequent recruitment of nucleo…	BCAL2017	ALJA_100315	99.9%	ALIZ_950073	1	F01_v2_210166	99.9%	CAFQ_200082	1	Bcenmc03_1968	99.5%	Bcen_6135	99.7%	17239578, 18535657	sparfloxacin, norfloxacin, nalidixic acid, gatifloxacin, moxifloxacin, levofloxacin, ciprofloxacin, fluoroquinolone
_	mexK	RND family efflux system transporter protein	mexK is the inner membrane resistance-nodulation-cell division (RND) transporter in the MexJK multidrug efflux protein.	BCAL1812	ALJA_120109	1	ALIZ_2410085	1	F01_v2_200166	1	CAFQ_440053	1	Bcenmc03_1753	98.5%	Bcen_6339	98.5%	12193619	erythromycin, tetracycline, triclosan, tetracycline derivative
mexD	mexD	RND family efflux system transporter protein	MexD is the multidrug inner membrane transporter of the MexCD-OprJ complex.	BCAL1778	ALJA_120147	1	ALIZ_2410049	1	F01_v2_200129	99.8%	CAFQ_440088	99.6%	Bcenmc03_1721	98.8%	Bcen_6372	98.4%	9449262	novobiocin, tetracycline, trimethoprim, beta-lactam, fluoroquinolone, chloramphenicol, macrolide
mdtC	mdtC	multidrug resistance protein MdtC	MdtC is a transporter that forms a heteromultimer complex with MdtB to form a multidrug transporter. MdtBC is part of the MdtABC-TolC efflux complex. In the absence of MdtB, MdtC can form a homomultimer complex that results in a functioning efflux complex with a narrower drug specificity.	BCAL1079	ALJA_150461	1	ALIZ_100001	1	F01_v2_140107	1	CAFQ_510214	1	Bcenmc03_1170	98.1%	Bcen_0717	98.1%	12107133	novobiocin, aminocoumarin antibiotic
opcM	opcM	multidrug efflux system outer membrane protein OpcM	OpcM is an outer membrane factor protein found in Burkholderia cepacia. It is part of the CeoAB-OpcM complex.	BCAM2549	ALJA_82181	1	ALIZ_220011	1	F01_v2_490064	98.8%	CAFQ_10081	98.8%	Bcenmc03_4920	98.8%	Bcen_3016	99.0%	8834871	aminoglycoside, fluoroquinolone
macB	macB	putative macrolide-specific ABC-type efflux carrier protein	MacB is an ATP-binding cassette (ABC) transporter that exports macrolides with 14- or 15- membered lactones. It forms an antibiotic efflux complex with MacA and TolC.	BCAM2187	ALJA_81783	1	ALIZ_2740002	1	F01_v2_480053	99.4%	CAFQ_630199	99.3%	Bcenmc03_5332	94.9%	Bcen_3413	97.1%	12832048, 16359323, 19432486	erythromycin, macrolide
tufA1	Streptomyces cinnamoneus EF-Tu mutants conferring resistance to elfamycin	elongation factor Tu	Sequence variants of Streptomyces cinnamoneus elongation factor Tu that confer resistance to elfamycin antibiotics.	BCAL0219	ALJA_130325	1	ALIZ_200053	1	F01_v2_50001	1	CAFQ_45013	1	Bcenmc03_0312	99.8%	Bcen_2774	99.8%	9043138	kirromycin, elfamycin
tuf	Streptomyces cinnamoneus EF-Tu mutants conferring resistance to elfamycin	elongation factor Tu	Sequence variants of Streptomyces cinnamoneus elongation factor Tu that confer resistance to elfamycin antibiotics.	BCAL0232	ALJA_130338	1	ALIZ_200067	1	F01_v2_50014	1	CAFQ_670001	1	Bcenmc03_0325	99.8%	Bcen_2761	99.8%	9043138	kirromycin, elfamycin
_	emrB	multidrug resistance transporter protein	emrB is a translocase in the emrB -TolC efflux protein in E. coli. It recognizes substrates including carbonyl cyanide m-chlorophenylhydrazone (CCCP), nalidixic acid, and thioloactomycin.	BCAL3511	ALJA_10075	1	ALIZ_2620008	1	F01_v2_380038	1	CAFQ_180008	1	Bcenmc03_0066	99.1%	Bcen_0023	99.2%	1409590	nalidixic acid, fluoroquinolone
_	emrB	putative multidrug resistance transporter protein	emrB is a translocase in the emrB -TolC efflux protein in E. coli. It recognizes substrates including carbonyl cyanide m-chlorophenylhydrazone (CCCP), nalidixic acid, and thioloactomycin.	BCAL1510	ALJA_120428	1	ALIZ_2510051	1	F01_v2_190025	1	CAFQ_150188	1	Bcenmc03_1479	99.2%	Bcen_1023	99.1%	1409590	nalidixic acid, fluoroquinolone
_	oprA	multidrug efflux system outer membrane protein	OprA is an outer membrane factor protein found in Pseudomonas aeruginosa. It is part of the MexXY-OprA complex.	BCAL1676	ALJA_120256	1	ALIZ_2260014	1	F01_v2_200011	99.6%	CAFQ_700022	99.4%	Bcenmc03_1600	94.9%	Bcen_1144	96.7%	_	aminoglycoside
_	oprM	efflux system outer membrane protein	OprM is an outer membrane factor protein found in Pseudomonas aeruginosa and Burkholderia vietnamiensis. It is part of the MexAB-OprM, MexVW-OprM, MexXY-OprM and the AmrAB-OprM complex.	BCAS0593	ALJA_170178	1	ALIZ_2930021	1	F01_v2_530219	99.8%	CAFQ_580826	99.0%	Bcenmc03_6465	96.2%	Bcen_5601	95.8%	15797729, 16508113, 16511029	chloramphenicol, azithromycin, novobiocin, tetracycline, ciprofloxacin, erythromycin, thiamphenicol, ofloxacin, norfloxacin, acriflavin, panipenem, penem, aztreonam, sulfonamide, meropenem, colistin, aminoglycoside, polymyxin, trimethoprim, aminocoumarin antibiotic, beta-lactam, fluoroquinolone, macrolide, tetracycline derivative
msbA	msbA	lipid A export ATP-binding/permease MsbA	MsbA is a multidrug resistance transporter homolog from E. coli and belongs to a superfamily of transporters that contain an adenosine triphosphate (ATP) binding cassette (ABC) which is also called a nucleotide-binding domain (NBD). MsbA is a member of the MDR-ABC transporter group by sequence homology. MsbA transports lipid A, a major component of the bacterial outer cell membrane, and is the on…	BCAL2408	ALJA_130220	1	ALIZ_190011	1	F01_v2_260115	99.8%	CAFQ_430098	99.8%	Bcenmc03_2330	79.1%	Bcen_1695	79.0%	12195740, 12358070, 19678712, 27499013	metronidazole, ciprofloxacin
oprB	oprM	multidrug efflux system outer membrane protein	OprM is an outer membrane factor protein found in Pseudomonas aeruginosa and Burkholderia vietnamiensis. It is part of the MexAB-OprM, MexVW-OprM, MexXY-OprM and the AmrAB-OprM complex.	BCAS0764	ALJA_170683	1	ALIZ_490004	1	F01_v2_520018	96.8%	CAFQ_580023	99.8%	Bcenmc03_6682	95.3%	Bcen_5839	95.0%	15797729, 16508113, 16511029	chloramphenicol, azithromycin, novobiocin, tetracycline, ciprofloxacin, erythromycin, thiamphenicol, ofloxacin, norfloxacin, acriflavin, panipenem, penem, aztreonam, sulfonamide, meropenem, colistin, aminoglycoside, polymyxin, trimethoprim, aminocoumarin antibiotic, beta-lactam, fluoroquinolone, macrolide, tetracycline derivative
oprM	oprM	efflux system outer membrane protein	OprM is an outer membrane factor protein found in Pseudomonas aeruginosa and Burkholderia vietnamiensis. It is part of the MexAB-OprM, MexVW-OprM, MexXY-OprM and the AmrAB-OprM complex.	BCAL2820	ALJA_50084	1	ALIZ_2590001	1	F01_v2_290059	97.4%	CAFQ_470001	99.2%	Bcenmc03_2638	98.6%	Bcen_1999	98.4%	15797729, 16508113, 16511029	chloramphenicol, azithromycin, novobiocin, tetracycline, ciprofloxacin, erythromycin, thiamphenicol, ofloxacin, norfloxacin, acriflavin, panipenem, penem, aztreonam, sulfonamide, meropenem, colistin, aminoglycoside, polymyxin, trimethoprim, aminocoumarin antibiotic, beta-lactam, fluoroquinolone, macrolide, tetracycline derivative
_	farB	putative multidrug resistance transporter protein	farB is the cytoplasmic transporter protein that is part of the farAB efflux pump.	BCAM1760	ALJA_81318	1	ALIZ_30003	1	F01_v2_460221	1	CAFQ_100003	99.8%	Bcenmc03_5722	99.8%	Bcen_3785	99.8%	10447892	linoleic acid, oleic acid, palmitic acid
ceoA	adeF	multidrug efflux system transport protein CeoA	AdeF is the membrane fusion protein of the multidrug efflux complex AdeFGH.	BCAM2551	ALJA_82183	1	ALIZ_220009	1	F01_v2_490066	1	CAFQ_10079	1	Bcenmc03_4918	98.8%	Bcen_3014	98.8%	20696879	tetracycline, fluoroquinolone, tetracycline derivative
_	Brucella suis mprF	putative lysylphosphatidylglycerol synthetase	MprF is a integral membrane protein that modifies the negatively-charged phosphatidylglycerol on the membrane surface. This confers resistance to cationic peptides that disrupt the cell membrane, including defensins.	BCAM1679	ALJA_81231	99.8%	ALIZ_550005	1	F01_v2_460124	99.3%	CAFQ_100099	99.2%	Bcenmc03_5804	98.4%	Bcen_3871	98.4%	19915718	defensin, peptide antibiotic
_	farB	putative multidrug resistance transporter protein	farB is the cytoplasmic transporter protein that is part of the farAB efflux pump.	BCAM2337	ALJA_81946	1	ALIZ_1630016	1	F01_v2_480230	99.8%	CAFQ_630040	1	Bcenmc03_5188	98.3%	Bcen_3274	98.1%	10447892	linoleic acid, oleic acid, palmitic acid
ampC	LRA-13	beta-lactamase	LRA-13 is a class D/class C fusion bifunctional beta-lactamase isolated from soil samples in Alaska.	BCAS0156	ALJA_170502	1	ALIZ_2010048	1	F01_v2_520208	99.2%	CAFQ_580201	99.7%	Bcenmc03_6561	94.1%	Bcen_5713	94.1%	18843302	cephalosporin, beta-lactam
penA	LRA-1	putative beta-lactamase	LRA-1 is a beta-lactamase isolated from soil samples in Alaska	BCAM2165	ALJA_81760	1	ALIZ_2270008	1	F01_v2_480029	99.4%	CAFQ_630223	99.7%	Bcenmc03_5358	96.8%	Bcen_3438	96.2%	18843302	beta-lactam
murA	Mycobacterium tuberculosis murA	UDP-N-acetylglucosamine 1-carboxyvinyltransferase	Mycobacterium tuberculosis murA confers intrinsic resistance to fosfomycin. The presence of an aspartic acid residue in place of the critical cysteine at position 117 that enables fosfomycin binding is believed to be responsible for this intrinsic resistance.	BCAL0310	ALJA_130414	1	ALIZ_2340098	1	F01_v2_50096	99.8%	CAFQ_70105	1	Bcenmc03_0402	99.3%	Bcen_2684	99.6%	10589726, 22404577	miscellaneous antibiotic, fosfomycin
bpeA	adeI	efflux system transport protein	AdeI is the membrane fusion protein of the AdeIJK multidrug efflux complex.	BCAL2822	ALJA_50082	1	ALIZ_2590003	1	F01_v2_290061	1	CAFQ_470003	1	Bcenmc03_2636	95.7%	Bcen_1997	96.3%	18086852	tetracycline, trimethoprim, aminocoumarin antibiotic, rifampin, beta-lactam, fluoroquinolone, lincosamide, chloramphenicol, macrolide, tetracycline derivative
penR	NmcR	LysR family regulatory protein	NmcR is a homolog of the LysR regulator found in Enterobacter cloacae that contribute to the regulation of NmcA beta-lactamase	BCAM2166	ALJA_81761	1	ALIZ_2270007	99.7%	F01_v2_480030	1	CAFQ_630222	99.7%	Bcenmc03_5357	97.0%	Bcen_3437	97.3%	8052644	beta-lactam
_	LRA-1	putative beta-lactamase	LRA-1 is a beta-lactamase isolated from soil samples in Alaska	BCAM1779	ALJA_81338	1	ALIZ_1140044	1	F01_v2_460243	99.3%	CAFQ_420186	99.7%	Bcenmc03_5706	96.3%	Bcen_3769	97.7%	18843302	beta-lactam
bpeA	adeI	multidrug efflux system transport protein	AdeI is the membrane fusion protein of the AdeIJK multidrug efflux complex.	BCAS0766	ALJA_170681	1	ALIZ_490002	1	F01_v2_520020	99.0%	CAFQ_580025	99.3%	Bcenmc03_6680	96.8%	Bcen_5837	95.9%	18086852	tetracycline, trimethoprim, aminocoumarin antibiotic, rifampin, beta-lactam, fluoroquinolone, lincosamide, chloramphenicol, macrolide, tetracycline derivative
adeA	adeA	multidrug efflux system transport protein	AdeA is the membrane fusion protein of the multidrug efflux complex AdeABC.	BCAM0927	ALJA_80426	1	ALIZ_1390011	1	F01_v2_420436	98.7%	CAFQ_230136	99.0%	Bcenmc03_3631	96.4%	Bcen_4470	96.4%	21173183	tigecycline, tetracycline, tetracycline derivative
ssuR	aminocoumarin resistant cysB	transcriptional regulator CysB-like protein	Positive regulator of gene expression in the cysteine regulon. cysB mutants confer resistance to novobiocin, an aminocoumarin antibiotic, in Escherichia coli.	BCAL1656	ALJA_120275	1	ALIZ_2510201	1	F01_v2_190134	1	CAFQ_150007	1	Bcenmc03_1582	99.7%	Bcen_1125	99.4%	1886615	novobiocin, aminocoumarin antibiotic
_	PmrF	putative undecaprenyl-phosphate 4-deoxy-4-formamido-l-arabinose transferase	PmrF is required for the synthesis and transfer of 4-amino-4-deoxy-L-arabinose (Ara4N) to Lipid A, which allows gram-negative bacteria to resist the antimicrobial activity of cationic antimicrobial peptides and antibiotics such as polymyxin	BCAL1932	ALJA_100401	1	ALIZ_1670018	1	F01_v2_210074	99.4%	CAFQ_330081	99.4%	Bcenmc03_1884	98.3%	Bcen_6219	98.6%	9570402	polymyxin
_	bcr-1	major facilitator superfamily protein	Transmembrane protein which expels bicyclomycin from the cell, leading to bicyclomycin resistance. Identified in Pseudomonas aeruginosa strains responsible for outbreaks in Brazil, often appearing with blaSPM-1, another bicyclomycin resistance gene	BCAL3047	ALJA_150187	1	ALIZ_1530102	1	F01_v2_310207	99.5%	CAFQ_360174	99.8%	Bcenmc03_0925	97.8%	Bcen_0485	97.5%	25085655, 26093374	bicyclomycin
_	farB	putative multidrug resistance transporter protein	farB is the cytoplasmic transporter protein that is part of the farAB efflux pump.	BCAS0472	No		ALIZ_2360002	1	F01_v2_421202	1	CAFQ_580580	99.8%	Bcenmc03_6155	96.6%	Bcen_1282	96.8%	10447892	linoleic acid, oleic acid, palmitic acid
_	smeA	efflux system transport protein	smeA is the membrane fusion protein of the smeABC multidrug efflux complex in Stenotrophomonas maltophilia	BCAS0591	ALJA_170180	1	ALIZ_2930023	1	F01_v2_530228	99.0%	CAFQ_580824	98.1%	Bcenmc03_6463	96.2%	Bcen_5599	97.4%	11796339	aminoglycoside, beta-lactam, fluoroquinolone
amrA	mexC	periplasmic multidrug efflux lipoprotein	MexC is the membrane fusion protein of the MexCD-OprJ multidrug efflux complex.	BCAL1674	ALJA_120258	1	ALIZ_2260012	1	F01_v2_200009	99.3%	CAFQ_700024	99.0%	Bcenmc03_1598	98.8%	Bcen_1142	98.8%	9449262	novobiocin, tetracycline, trimethoprim, beta-lactam, fluoroquinolone, chloramphenicol, macrolide
_	macA	putative macrolide-specific efflux system transport protein	MacA is a membrane fusion protein that forms an antibiotic efflux complex with MacB and TolC.	BCAM2186	ALJA_81782	1	ALIZ_2740003	1	F01_v2_480052	1	CAFQ_630200	99.8%	Bcenmc03_5333	97.7%	Bcen_3415	97.7%	19254725, 20307498	erythromycin, macrolide
_	desR	glycosyl hydrolase family protein	B-Glycosidase involved in Streptomyces venezuelae self-resistance. This organism produces pikromycin/narbomycin/methymycin/neomethymycin which are inactivated by a glucosyltransferase inside the cell. DesR is a secreted enzyme that re-activates the antibiotic by removing the glucose once it is pumped out of the cell.	BCAL2619	ALJA_130131	1	ALIZ_1960030	1	F01_v2_260208	99.7%	CAFQ_430254	99.5%	Bcenmc03_2418	97.1%	Bcen_1802	97.7%	9770448, 14674753, 18635010, 23225731	pikromycin, methymycin, narbomycin, macrolide
_	farB	major facilitator superfamily protein	farB is the cytoplasmic transporter protein that is part of the farAB efflux pump.	BCAM0201	ALJA_82704	1	ALIZ_980184	1	F01_v2_420198	1	CAFQ_80014	98.7%	Bcenmc03_4286	98.5%	Bcen_4967	98.7%	10447892	linoleic acid, oleic acid, palmitic acid
ileS	Bifidobacteria intrinsic ileS conferring resistance to mupirocin	isoleucyl-tRNA synthetase	Bifidobacteria have an intrinsically resistant form of ileS (isoleucyl-tRNA synthetase) that confers resistance to mupirocin.	BCAL2724	ALJA_130023	1	ALIZ_730054	1	F01_v2_260355	99.8%	CAFQ_280076	99.9%	Bcenmc03_2537	98.2%	Bcen_1901	98.6%	21421794	mupirocin
_	farB	_	farB is the cytoplasmic transporter protein that is part of the farAB efflux pump.	BCAM1251	ALJA_80774	1	ALIZ_1370102	1	F01_v2_430074	99.5%	CAFQ_100552	99.8%	Bcenmc03_3392	98.6%	Bcen_4239	98.4%	10447892	linoleic acid, oleic acid, palmitic acid
_	farB	major facilitator superfamily protein	farB is the cytoplasmic transporter protein that is part of the farAB efflux pump.	BCAM0933	ALJA_80433	1	ALIZ_1390004	1	F01_v2_420445	99.8%	CAFQ_230130	99.6%	Bcenmc03_3627	98.3%	Bcen_4466	98.3%	10447892	linoleic acid, oleic acid, palmitic acid
_	desR	putative beta-glucosidase	B-Glycosidase involved in Streptomyces venezuelae self-resistance. This organism produces pikromycin/narbomycin/methymycin/neomethymycin which are inactivated by a glucosyltransferase inside the cell. DesR is a secreted enzyme that re-activates the antibiotic by removing the glucose once it is pumped out of the cell.	BCAM1326	ALJA_80853	1	ALIZ_1370021	1	F01_v2_440052	1	CAFQ_100474	1	Bcenmc03_3321	98.0%	Bcen_4171	98.0%	9770448, 14674753, 18635010, 23225731	pikromycin, methymycin, narbomycin, macrolide
_	farB	major facilitator superfamily protein	farB is the cytoplasmic transporter protein that is part of the farAB efflux pump.	BCAM0791	ALJA_80287	1	ALIZ_2670034	1	F01_v2_420286	99.8%	CAFQ_270035	1	Bcenmc03_3769	99.2%	Bcen_4609	99.2%	10447892	linoleic acid, oleic acid, palmitic acid
_	lrfA	major facilitator superfamily protein	lfrA is involved in the active efflux of quinolones and is found in Mycobacterium smegmatis.	BCAM1616	ALJA_81164	1	ALIZ_1090005	1	F01_v2_460049	1	CAFQ_100164	99.6%	Bcenmc03_5842	93.7%	No		8682782, 10874120	fluoroquinolone
_	lrfA	putative multidrug resistance transporter protein	lfrA is involved in the active efflux of quinolones and is found in Mycobacterium smegmatis.	BCAS0289	ALJA_170358	1	ALIZ_2250010	1	F01_v2_420981	99.6%	CAFQ_580352	99.4%	Bcenmc03_6387	92.3%	Bcen_5514	91.9%	8682782, 10874120	fluoroquinolone
_	lrfA	putative multidrug resistance transporter protein	lfrA is involved in the active efflux of quinolones and is found in Mycobacterium smegmatis.	BCAM1132	ALJA_80647	1	ALIZ_2000005	1	F01_v2_420576	99.1%	CAFQ_230006	99.7%	No		No		8682782, 10874120	fluoroquinolone
_	lrfA	major facilitator superfamily protein	lfrA is involved in the active efflux of quinolones and is found in Mycobacterium smegmatis.	BCAM2189	ALJA_81785	1	ALIZ_720009	1	F01_v2_480055	99.2%	CAFQ_630197	99.4%	Bcenmc03_5330	98.4%	Bcen_3411	98.2%	8682782, 10874120	fluoroquinolone
_	lrfA	major facilitator superfamily protein	lfrA is involved in the active efflux of quinolones and is found in Mycobacterium smegmatis.	BCAM2825	ALJA_82468	1	ALIZ_1380005	1	F01_v2_500128	1	CAFQ_310045	99.2%	Bcenmc03_4562	92.7%	Bcen_5186	93.7%	8682782, 10874120	fluoroquinolone
_	lrfA	major facilitator superfamily protein	lfrA is involved in the active efflux of quinolones and is found in Mycobacterium smegmatis.	BCAM0867	ALJA_80364	1	ALIZ_2070020	1	F01_v2_420372	97.4%	CAFQ_460019	98.2%	Bcenmc03_3692	93.1%	Bcen_4530	92.8%	8682782, 10874120	fluoroquinolone
_	lrfA	putative multidrug resistance transporter protein	lfrA is involved in the active efflux of quinolones and is found in Mycobacterium smegmatis.	BCAM1202	ALJA_80723	99.8%	ALIZ_1170035	1	F01_v2_430019	99.0%	CAFQ_100606	99.2%	Bcenmc03_3447	92.4%	Bcen_4290	92.2%	8682782, 10874120	fluoroquinolone
_	lrfA	major facilitator superfamily protein	lfrA is involved in the active efflux of quinolones and is found in Mycobacterium smegmatis.	BCAM0068	ALJA_82561	1	ALIZ_2860113	1	No		No		No		No		8682782, 10874120	fluoroquinolone
_	lrfA	major facilitator superfamily protein	lfrA is involved in the active efflux of quinolones and is found in Mycobacterium smegmatis.	BCAM0375	ALJA_82893	1	ALIZ_2780036	1	F01_v2_400155	99.4%	CAFQ_90007	97.5%	No		Bcen_4804	91.3%	8682782, 10874120	fluoroquinolone
_	lrfA	major facilitator superfamily protein	lfrA is involved in the active efflux of quinolones and is found in Mycobacterium smegmatis.	BCAL3160	ALJA_150068	1	ALIZ_2110132	1	F01_v2_320046	1	CAFQ_360295	99.8%	Bcenmc03_0817	96.7%	Bcen_0362	97.1%	8682782, 10874120	fluoroquinolone
tetA	tet41	Tetracycline resistance protein, class C	Tet41 is a tetracycline efflux pump found in Serratia, a Gram-negative bacterium. It is related to Acinetobacter Tet(39).	BCAL3259	ALJA_30227	95.8%	ALIZ_2110022	1	F01_v2_340005	92.3%	CAFQ_500042	92.7%	Bcenmc03_0731	91.0%	Bcen_0278	90.7%	17308196	tetracycline, tetracycline derivative
acrB	adeB	multidrug efflux system protein	AdeB is the multidrug transporter of the adeABC efflux system.	No	No		No		No		CAFQ_630317		No		No		21173183	tigecycline, tetracycline, tetracycline derivative
_	adeA	Membrane-fusion protein	AdeA is the membrane fusion protein of the multidrug efflux complex AdeABC.	No	No		No		No		CAFQ_630318		No		No		21173183	tigecycline, tetracycline, tetracycline derivative
oprM	oprM	Outer membrane protein OprM	OprA is an outer membrane factor protein found in Pseudomonas aeruginosa. It is part of the MexXY-OprA complex.	No	No		No		No		CAFQ_630316		No		No		21173183	aminoglycoside
bepE	mexF	Efflux pump membrane transporter BepE	MexF is the multidrug inner membrane transporter of the MexEF-OprN complex.	No	No		No		No		CAFQ_580205		Bcenmc03_6557	98.8%	Bcen_5709	98.9%	10515918	trimethoprim, fluoroquinolone, chloramphenicol
_	mexK	acriflavin resistance protein	mexK is the inner membrane resistance-nodulation-cell division (RND) transporter in the MexJK multidrug efflux protein.	No	No		No		No		No		Bcenmc03_6138	99.1%	Bcen_1299		12193619	erythromycin, tetracycline, triclosan, tetracycline derivative
_	lrfA	major facilitator transporter	lfrA is involved in the active efflux of quinolones and is found in Mycobacterium smegmatis.	No	No		No		No		No		Bcenmc03_4713	98.7%	Bcen_5301		8682782, 10874120	fluoroquinolone
Mutation
katB	Mycobacterium tuberculosis katG mutations conferring resistance to isoniazid	peroxidase/catalase KatB	katG is a catalase-peroxidase that catalyzes the activation of isoniazid. Isoniazid inhibits mycolic acid synthesis, which prevents cell wall synthesis in mycobacteria. Mutations in katG results in inability to activate isoniazid. Over 280 different mutations have been documented in PubMed for katG, with mutations to Ser315 being the most prevalent.	BCAL3299	ALJA_30189	1	ALIZ_2830017	1	F01_v2_350006	99.9%	CAFQ_500081	99.7%	Bcenmc03_0694	98.2%	Bcen_0242	98.4%	7798673, 8585728, 10645439, 14638486, 16870753, 18508939, 19520719, 20054829, 20211896, 21330112, 22808802, 23744165, 24184004, 24468786, 24626681, 25093512, 26092854, 26157154, 26251830	isoniazid
katA	Mycobacterium tuberculosis katG mutations conferring resistance to isoniazid	peroxidase/catalase KatA	katG is a catalase-peroxidase that catalyzes the activation of isoniazid. Isoniazid inhibits mycolic acid synthesis, which prevents cell wall synthesis in mycobacteria. Mutations in katG results in inability to activate isoniazid. Over 280 different mutations have been documented in PubMed for katG, with mutations to Ser315 being the most prevalent.	BCAM2107	ALJA_81694	99.9%	ALIZ_2270071	1	No		CAFQ_630286	99.9%	Bcenmc03_5078	72.2%	Bcen_3169	72.2%	7798673, 8585728, 10645439, 14638486, 16870753, 18508939, 19520719, 20054829, 20211896, 21330112, 22808802, 23744165, 24184004, 24468786, 24626681, 25093512, 26092854, 26157154, 26251830	isoniazid
gyrA	Mycobacterium tuberculosis gyrA conferring resistance to fluoroquinolones	DNA gyrase subunit A	Point mutation of Mycobacterium tuberculosis gyrA resulted in the lowered affinity between fluoroquinolones and gyrA. Thus, conferring resistance.	BCAL2957	ALJA_150290	1	ALIZ_240045	1	F01_v2_310119	1	CAFQ_360095	1	Bcenmc03_0999	99.2%	Bcen_0561	99.1%	16377674, 16584301, 17015625, 17035499, 17434825, 19687244, 21300839	pefloxacin, sparfloxacin, grepafloxacin, trovafloxacin, ofloxacin, norfloxacin, nalidixic acid, lomefloxacin, gatifloxacin, moxifloxacin, levofloxacin, ciprofloxacin, enoxacin, aminocoumarin antibiotic, fluoroquinolone
rpoB	Staphylococcus aureus rpoB mutants conferring resistance to rifampicin	DNA-directed RNA polymerase subunit beta	Point mutations that occurs in Staphylococcus aureus rpoB resulting in resistance to rifampicin	BCAL0226	ALJA_200060	99.9%	ALIZ_130332	99.9%	F01_v2_50008	99.9%	CAFQ_450006	99.9%	Bcenmc03_0319	99.7%	Bcen_2767	97.1%	10543773	rifapentine, rifabutin, rifaximin, rifamycin , lipopeptide antibiotic, rifampin
ftsI	Neisseria meningititis PBP2 conferring resistance to beta-lactam	peptidoglycan synthetase FtsI	Point mutation in Neisseria meningititis PBP2 (penA) decreases affinity between beta-lactam antibiotic molecule and PBP2, thereby conferring resistance to beta-lactam.	BCAL3468	ALJA_30010	1	ALIZ_1310035	1	F01_v2_370015	1	CAFQ_370114	1	Bcenmc03_0524	98.9%	Bcen_0071	98.7%	16940068, 18986991, 25199775, 25987627, 26787702, 27690121	cefixime, ceftriaxone, penam, cephalosporin, beta-lactam

## Sheet: Table S2_virulence genes
Gene name	Product encoded	ID in annotated J2315 genome	K56_2Valvano		BC7		F01		H111		MCO_3		AU_1054		References
Quorum sensing
cepR2	Response regulator	BCAM0188	ALJA_82690	1	ALIZ_1730008	1	F01_v2_420182	99.6%	CAFQ_80027	99.6%	Bcenmc03_4299	99.2%	Bcen_4980	99.2%	42
cciI	N-acylhomoserine lactone synthase	BCAM0239a	ALJA_82750	1	No		F01_v2_420246	99.0%	No		Bcenmc03_4280	93.7%	No		40
cciR	Response regulator	BCAM0240	ALJA_82751	1	ALIZ_980139	1	F01_v2_420248	99.7%	No		Bcenmc03_4279	97.3%	No		40
cepR	Response regulator	BCAM1868	ALJA_81433	99.6%	ALIZ_870057	1	F01_v2_460338	99.6%	CAFQ_420094	99.6%	Bcenmc03_5576	98.7%	Bcen_3643	98.7%	40,41 69
cepI	N-acylhomoserine lactone synthase	BCAM1870	ALJA_81435	1	ALIZ_870055	1	F01_v2_460340	99.5%	CAFQ_420092	1	Bcenmc03_5574	99.0%	Bcen_3641	98.5%	40,41 69
Iron uptake
orbS	extracytoplasmic sigma factor	BCAL1688	ALJA_120244	1	ALIZ_2260026	1	F01_v2_200025	1	CAFQ_700011	1	Bcenmc03_1607	98.7%	Bcen_1152	98.7%	70
orbI	Ornibactin biosynthesis peptide synthase	BCAL1696	ALJA_120235	1	ALIZ_2260035	1	F01_v2_200034	99.3%	CAFQ_700003	99.2%	Bcenmc03_1615	96.3%	Bcen_1160	96.4%	70
orbJ	Ornibactin biosynthesis synthase	BCAL1697	ALJA_120234	1	ALIZ_1490001	1	F01_v2_200035	99.3%	CAFQ_700002	99.5%	Bcenmc03_1616	95.6%	Bcen_1161	95.8%	70
pvdA	l-ornithine 5-oxygenase	BCAL1699	ALJA_120232	1	ALIZ_210002	1	F01_v2_200037	99.3%	CAFQ_340039	99.6%	Bcenmc03_1618	96.9%	Bcen_1163	97.6%	71
orbA	Ornibactin receptor precursor	BCAL1700	ALJA_120231	1	ALIZ_210003	1	F01_v2_200038	99.5%	CAFQ_340038	99.6%	Bcenmc03_1619	94.3%	Bcen_1164	94.4%	72
	TonB-dependent siderophore receptor	BCAM1187	ALJA_80705	1	ALIZ_1170053	1	F01_v2_430002	99.7%	CAFQ_100624	1	No		No		73
fptA	Ferric-pyochelin outer membrane receptor	BCAM2224	ALJA_81822	1	ALIZ_60084	1	F01_v2_480099	99.2%	CAFQ_630160	99.7%	Bcenmc03_5294	98.4%	Bcen_3374	98.1%	44
phuV (hmuV)	Haemin ATP-binding protein	BCAM2630	ALJA_82261	1	ALIZ_1870008	1	F01_v2_490152	99.7%	CAFQ_300045	99.7%	Bcenmc03_4835	96.7%	Bcen_5428	96.7%	73
Lipopolysaccharide
Core
hldD	ADP-l-glycero-d-manno-heptose-6-epimerase	BCAL2944	ALJA_150303	1	ALIZ_240058	1	F01_v2_310106	99.7%	CAFQ_360082	99.7%	Bcenmc03_1012	99.4%	Bcen_0574	99.4%	46
hldA	d-β-d-heptose 7-phosphate kinase	BCAL2945	ALJA_150302	1	ALIZ_240057	1	F01_v2_310107	99.7%	CAFQ_360083	1	Bcenmc03_1011	99.1%	Bcen_0573	99.1%	46
O antigen
wbiI	Nucleotide sugar epimerase/dehydratase	BCAL3119	ALJA_150109	1	ALIZ_1530023	1	F01_v2_310278	96.2%	CAFQ_360242	99.1%	Bcenmc03_0857	98.4%	Bcen_0408	98.3%	47
wbiG	Nucleotide sugar epimerase/dehydratase	BCAL3121	ALJA_150107	1	ALIZ_1530021	1	F01_v2_310280	77.0%	CAFQ_360244	62.5%	Bcenmc03_0855	79.8%	Bcen_0406	80.1%	47
wbiF	Glycosyltransferase	BCAL3122	ALJA_150106	1	ALIZ_1530020	1	F01_v2_310281	67.3%	No		Bcenmc03_0854	62.6%	Bcen_0405	64.9%	47
wbcE (wbxE)	Glycosyltransferase	BCAL3125	ALJA_150103	1	ALIZ_1530017	1	No		No		No		No		46
rmlD	dTDP-4-keto-l-rhamnose reductase	BCAL3132	ALJA_150098	1	ALIZ_1530009	1	F01_v2_320014	50.2%	CAFQ_360263	49.8%	Bcenmc03_0845	51.9%	Bcen_0392	51.9%	47
Exopolysaccharide
wzt2 (cpxA)	Capsule polysaccharide export ATP-binding protein	BCAL3240	ALJA_30247	1	ALIZ_2110041	1	F01_v2_320128	59.0%	CAFQ_500024	59.0%	Bcenmc03_0745	59.0%	Bcen_0292	61.7%	47
bceA	Mannose-1-phosphate guanylyltransferase	BCAM0854	ALJA_80350	1	ALIZ_1970012	1	F01_v2_420358	98.7%	CAFQ_460032	99.6%	Bcenmc03_3705	96.1%	Bcen_4544	96.1%	74
bceD	Protein-tyrosine-phosphatase	BCAM0857	ALJA_80354	1	ALIZ_1970008	1	F01_v2_420363	1	CAFQ_460029	1	Bcenmc03_3702	98.0%	Bcen_4541	98.0%	75
bceF	Tyrosine-protein kinase	BCAM0859	ALJA_80356	1	ALIZ_1970006	1	F01_v2_420364	1	CAFQ_460027	99.9%	Bcenmc03_3700	97.6%	Bcen_4539	97.6%	75
Flagella and cable pilus
fliC	Flagellin (type II)	BCAL0114	ALJA_70116	99.7%	ALIZ_1010004	1	F01_v2_10062	98.7%	CAFQ_320016	88.1%	Bcenmc03_0223	91.8%	Bcen_2866	99.5%	76
fliI	Flagellum-specific ATP synthase	BCAL0522	ALJA_50566	1	ALIZ_2430025	1	F01_v2_420714	99.8%	CAFQ_190173	99.8%	Bcenmc03_3086	99.2%	Bcen_2453	99.0%	58
fliG	Flagellar motor switch protein	BCAL0524	ALJA_50564	1	ALIZ_440002	1	F01_v2_420716	1	CAFQ_190171	1	Bcenmc03_3084	98.8%	Bcen_2451	99.1%	58
adhA	Cable pilus-associated adhesin	BCAM2143	ALJA_81733 + 110001 + 81735	ND	ALIZ_2270033-2270032	ND	F01_v2_470010 + F01_v2_480001	ND	CAFQ_630247	90.0%	No		No		77
cblS	Sensor histidine kinase	BCAM2758	ALJA_82400	1	ALIZ_1380072	1	F01_v2_500055	99.7%	No		No		No		77
cblA	Giant cable pilus	BCAM2761	ALJA_82403	1	ALIZ_1380069	1	F01_v2_500059	1	No		No		No		77
rhamnolipids
rhlA (phaG)	Rhamnosyltransferase chain A	BCAM2340	ALJA_81949	1	ALIZ_1630013	1	F01_v2_480233	99.7%	CAFQ_630037	1	Bcenmc03_5185	96.7%	Bcen_3271	96.7%	Fang et al 2011
rhlB	Rhamnosyltransferase chain B	BCAM2338	ALJA_81947	1	ALIZ_1630015	1	F01_v2_480231	99.8%	CAFQ_630039	1	Bcenmc03_5187	96.5%	Bcen_3273	97.4%	Fang et al 2011
rhlC	Rhamnosyltransferase	BCAM2336	ALJA_81945	1	ALIZ_1630017	1	F01_v2_480229	1	CAFQ_630041	1	Bcenmc03_5189	98.4%	Bcen_3275	97.1%	Fang et al 2011
phaC	poly(3-hydroxyalkanoate) polymerase	BCAM0297	ALJA_82814	1	ALIZ_980080	1	F01_v2_400025	87.0%	No		No		No		Fang et al 2011
Synthese pyomelanin
tyrB	aromatic aminotransferase	BCAL2303	ALJA_100008	1	ALIZ_780076	1	F01_v2_240022	1	CAFQ_380001	1	Bcenmc03_2235	98.8%	Bcen_5866	99.0%	Gonyar et al 2015
tyrB	aromatic aminotransferase	BCAL1478	ALJA_120462	1	ALIZ_2510017	1	F01_v2_180011	99.4%	CAFQ_150222	99.7%	Bcenmc03_1449	99.0%	Bcen_0989	99.0%	Gonyar et al 2015
hppD	4-hydroxyphenylpyruvate dioxygenase	BCAL0207	ALJA_70015	1	ALIZ_200083	1	F01_v2_30035	99.7%	CAFQ_490011	99.7%	Bcenmc03_0301	99.2%	Bcen_2785	99.2%	Gonyar et al 2015
hmga		BCAL3184	ALJA_150043	99.8%	ALIZ_2110106	1	F01_v2_320075	99.3%	CAFQ_360321	99.3%	Bcenmc03_0789	98.9%	Bcen_0337	99.3%	Gonyar et al 2015
Other virulence factors
rpoE1	RNA polymerase sigma-E factor	BCAL2872	ALJA_150378	1	ALIZ_180002	1	F01_v2_310028	1	CAFQ_360008	1	Bcenmc03_1085	1	Bcen_0647	1	61
rpoE2	RNA polymerase sigma-E factor	BCAL0998	No		No		No		No		No		No		61
mucD	Serine protease	BCAL2869	ALJA_150381	1	ALIZ_180005	56505	F01_v2_310025	99.2%	CAFQ_360005	99.0%	Bcenmc03_1088	0.986	Bcen_0650	98.6%	61
mucD2	Serine protease	BCAL1001	No		No		No		No		No		No		61
sodC	Superoxide dismutase	BCAL2643	ALJA_130107	1	ALIZ_2760004	1	F01_v2_260230	1	CAFQ_430278	1	Bcenmc03_2439	97.8%	Bcen_1823	97.8%	79
	Putative exported protein	BCAL2828	ALJA_50090	1	ALIZ_120005	1	F01_v2_290067	1	CAFQ_470009	1	Bcenmc03_2644	98.6%	Bcen_2005	98.6%	63
htrA	Serine protease	BCAL2829	ALJA_50091	1	ALIZ_120006	1	F01_v2_290068	99.8%	CAFQ_470010	99.8%	Bcenmc03_2646	97.5%	Bcen_2007	97.5%	63
	Response regulator	BCAL2831	ALJA_50093	1	ALIZ_120008	1	F01_v2_290070	1	CAFQ_470012	1	Bcenmc03_2647	1	No		63
katB	Peroxidase/catalase	BCAL3299	ALJA_30189	1	ALIZ_2830017	1	F01_v2_350006	99.9%	CAFQ_500081	99.7%	Bcenmc03_0694	98.2%	Bcen_0242	98.4%	80
	esmR (epidemic strain marker regulator)	BCAM0256	ALJA_82768	1	ALIZ_980123	1	F01_v2_420261	1	No		Bcenmc03_4268	99.2%	No
amiI	Putative amidase	BCAM0265	ALJA_82776	1	ALIZ_980114	1	F01_v2_390006	98.7%	No		Bcenmc03_4260	97.7%	No		38
opcI	Putative porin	BCAM0267	ALJA_82778	1	ALIZ_980112	1	F01_v2_390008	98.6%	No		Bcenmc03_4258	97.1%	No		38
atsR	Sensor histidine kinase/response regulator	BCAM0379	ALJA_82897	1		1	F01_v2_400159	99.5%	CAFQ_90003	98.7%	Bcenmc03_4148	93.6%	Bcen_4800	93.6%	81
	Putative acetyltransferase	BCAM0392	ALJA_82910	ALIZ_2780032	ALIZ_2780019	1	F01_v2_410010	99.2%	CAFQ_210300	99.2%	Bcenmc03_4138	93.7%	Bcen_4789	93.7%	73
scpB	Pepstatin-insensitive carboxyl proteinase	BCAM0957	ALJA_80458	1	ALIZ_1120034	1	F01_v2_420469	99.5%	CAFQ_230106	99.3%	Bcenmc03_3604	97.9%	Bcen_4443	97.9%	73
mgtC	Putative Mg2+ transport ATPase	BCAM1867	ALJA_81432	1	ALIZ_870058	1	F01_v2_460337	1	CAFQ_420095	1	Bcenmc03_5577	1	bcen_3644	1	47
katA	Peroxidase/catalase	BCAM2107	ALJA_81694	99.9%	ALIZ_2270071	1	No		CAFQ_630286	99.9%	No		No		80
	Response regulator	BCAM2160	ALJA_81755	1	ALIZ_2270013	1	F01_v2_480023	1	CAFQ_630228	1	Bcenmc03_5363	99.1%	Bcen_3443	99.1%	63
	Putative membrane protein	BCAM2631	ALJA_82262	1	ALIZ_1870007	1	F01_v2_490155	98.5%	CAFQ_300042	99.0%	Bcenmc03_4832	98.5%	Bcen_5425	98.0%	73
aidA	Nematocidal protein	BCAS0293	ALJA_170354	1	ALIZ_2250006	1	F01_v2_420986	1	CAFQ_580356	1	Bcenmc03_6383	1	Bcen_5510	1	73,83 82
zmpA	Zinc metalloprotease	BCAS0409	ALJA_170231	1	ALIZ_170231	1	F01_v2_421133	99.8%	CAFQ_580497	99.8%	Bcenmc03_6203	97.4%	Bcen_1233	97.2%	60

## Sheet: Table S3_RND effux systems
	RND efflux systems belonging to HAE1 and HME families
Gene name	Product encoded	J2315	BC7		K56_2		F01		H111		MCO-3		AU1054
RND-1	AcrB	BCAS0592	ALIZ_2930022	1	ALJA_170179	1	F01_v2_530229	0.996	CAFQ_580825	0.99	Bcenmc03_6464	0.98	Bcen_5600	0.978
	AcrA	BCAS0591	ALIZ_2930023	1	ALJA_170180	1	F01_v2_530228	0.99	CAFQ_580824	0.981	Bcenmc03_6463	0.962	Bcen_5599	0.974
	OprM	BCAS0593	ALIZ_2930021	1	ALJA_170178	1	F01_v2_530230	0.998	CAFQ_580826	0.99	Bcenmc03_6465	0.962	Bcen_5601	0.958
RND-2	BpeB/AcrB	BCAS0765	ALIZ_490003	1	ALJA_170682	1	F01_v2_520019	0.997	CAFQ_580024	0.998	Bcenmc03_6681	0.99	Bcen_5838	0.991
	BpeA/AcrA	BCAS0766	ALIZ_490002	1	ALJA_170681	1	F01_v2_520020	0.99	CAFQ_580025	0.993	Bcenmc03_6680	0.968	Bcen_5837	0.959
	OprB/OprM	BCAS0764	ALIZ_490004	1	ALJA_170683	1	F01_v2_520018	0.968	CAFQ_580023	0.998	Bcenmc03_6682	0.953	Bcen_5839	0.95
RND-3	AmrB/AcrB	BCAL1675	ALIZ_2260013	1	ALJA_120257	1	F01_v2_200010	0.999	CAFQ_700023	0.999	Bcenmc03_1599	0.986	Bcen_1143	0.986
	AmrA/AcrA	BCAL1674	ALIZ_2260012	1	ALJA_120258	1	F01_v2_200009	0.993	CAFQ_700024	0.99	Bcenmc03_1598	0.988	Bcen_1142	0.988
	OprM	BCAL1676	ALIZ_2260014	1	ALJA_120256	1	F01_v2_200011	0.996	CAFQ_700022	0.994	Bcenmc03_1600	0.949	Bcen_1144	0.967
RND-4	AcrB	BCAL2821	ALIZ_2590002	1	ALJA_50083	1	F01_v2_290060	1	CAFQ_470002	1	Bcenmc03_2637	0.999	Bcen_1998	0.999
	BpeA/AcrA	BCAL2822	ALIZ_2590003	1	ALJA_50082	1	F01_v2_290061	1	CAFQ_470003	1	Bcenmc03_2636	0.957	Bcen_1997	0.963
	OprM	BCAL2820	ALIZ_2590001	1	ALJA_50084	1	F01_v2_290059	0.974	CAFQ_470001	0.992	Bcenmc03_2638	0.986	Bcen_1999	0.984
RND-5	MexD	BCAL1778	ALIZ_2410049	1	ALJA_120147	1	F01_v2_200129	0.998	CAFQ_440088	0.996	Bcenmc03_1721	0.988	Bcen_6372	0.984
RND-6	MdtC	BCAL1079	ALIZ_100001	1	ALJA_150461	1	F01_v2_140107	1	CAFQ_510214	1	Bcenmc03_1170	0.981	Bcen_0717	0.981
RND-7	MdtB	BCAL1080	ALIZ_100002	1	ALJA_150462	1	F01_v2_140108	0.998	CAFQ_510213	0.999	Bcenmc03_1171	0.993	Bcen_0718	0.991
	MdtA	BCAL1081	ALIZ_100003	1	ALJA_150463	1	F01_v2_140109	0.998	CAFQ_510212	0.998	Bcenmc03_1172	0.967	Bcen_0719	0.974
RND-8	AdeB/AcrF	BCAM0926	ALIZ_1390012	1	ALJA_80425	1	F01_v2_420435	0.995	CAFQ_230137	0.997	Bcenmc03_3632	0.983	Bcen_4471	0.984
	AdeA/srpA	BCAM0927	ALIZ_1390011	1	ALJA_80426	1	F01_v2_420436	0.987	CAFQ_230136	0.99	Bcenmc03_3631	0.964	Bcen_4470	0.964
	OprM	BCAM0925	ALIZ_1390013	1	ALJA_80424	1	F01_v2_420434	1	CAFQ_230138	0.998	Bcenmc03_3633	0.962	Bcen_4472	0.962
RND-9	BepE	BCAM1946	ALIZ_2420033	1	ALJA_81525	1	F01_v2_460368	0.997	CAFQ_420067	0.999	Bcenmc03_5538	0.991	Bcen_3622	0.99
	OqxA	BCAM1947	ALIZ_2420032	1	ALJA_81526	1	F01_v2_460369	0.99	CAFQ_420066	0.998	Bcenmc03_5537	0.977	Bcen_3621	0.977
		BCAM1945	ALIZ_2420034	0.992	ALJA_81524	1	F01_v2_460367	0.98	CAFQ_420068	0.994	Bcenmc03_5539	0.945	Bcen_3623	0.947
RND-10	CeoB	BCAM2550	ALIZ_220010	1	ALJA_82182	1	F01_v2_490065	1	CAFQ_10080	1	Bcenmc03_4919	0.993	Bcen_3015	0.993
	CeoA	BCAM2551	ALIZ_220009	1	ALJA_82183	1	F01_v2_490066	1	CAFQ_10079	1	Bcenmc03_4918	0.988	Bcen_3014	0.988
	OpcM	BCAM2549	ALIZ_220011	1	ALJA_82181	1	F01_v2_490064	0.988	CAFQ_10081	0.988	Bcenmc03_4920	0.988	Bcen_3016	0.99
RND-11	CzcA	BCAM0713	ALIZ_2030036	1	ALJA_80208	1	F01_v2_410354	1	CAFQ_270114	0.999	Bcenmc03_3843	0.992	Bcen_4684	0.994
	CzcB	BCAM0712	ALIZ_2030037	1	ALJA_80207	1	F01_v2_410353	0.992	CAFQ_270115	0.992	Bcenmc03_3844	0.967	Bcen_4685	0.967
	CzcC	BCAM0711	ALIZ_2030038	1	ALJA_80206	1	F01_v2_410352	0.986	CAFQ_270116	0.986	Bcenmc03_3845	0.941	Bcen_4686	0.944
RND-12	CusA	BCAM0435	ALIZ_110114	1	ALJA_82954	1	F01_v2_410058	0.992	No	No	Bcenmc03_4114	0.995	Bcen_4765	0.993
	CusB	BCAM0434	ALIZ_110115	1	ALJA_82953	1	F01_v2_410056	0.973	No	No	Bcenmc03_4115	0.975	Bcen_4766	0.969
	CusC	BCAM0433	ALIZ_110116	1	ALJA_82952	1	F01_v2_410055	0.981	No	No	Bcenmc03_4116	0.974	Bcen_4767	0.979
RND-13		BCAL1812	ALIZ_2410085	1	ALJA_120109	1	F01_v2_200166	1	CAFQ_440053	1	Bcenmc03_1753	0.985	Bcen_6339	0.985
	HlyD	BCAL1811	ALIZ_2410083	1	ALJA_120110	1	F01_v2_200165	0.995	CAFQ_440054	0.998	Bcenmc03_1752	0.97	Bcen_6340	0.968
		BCAL1813	ALIZ_2410084	1	ALJA_120108	1	F01_v2_200167	0.99	CAFQ_440052	0.948	Bcenmc03_1754	0.969	Bcen_6338	0.969
RND-14		BCAS0582	ALIZ_1200001	0.999	ALJA_170191	1	F01_v2_530220	0.999	CAFQ_580814	0.995	Bcenmc03_6992	0.977	Bcen_1501	0.973
		BCAS0583	ALIZ_2930033	1	ALJA_170190	1	F01_v2_530219	0.983	CAFQ_580815	0.975	Bcenmc03_6991	0.936	Bcen_1502	0.929
		BCAS0584	ALIZ_2930032	1	ALJA_170189	1	F01_v2_530221	0.999	CAFQ_580816	0.988	Bcenmc03_6990	0.964	Bcen_1503	0.949
RND-15		BCAL2134	ALIZ_940027	1	ALJA_100191	0.999	F01_v2_230017	0.998	CAFQ_600077	0.998	No	No	No	No
		BCAL2135	ALIZ_940028	1	ALJA_100190	1	F01_v2_230018	0.997	CAFQ_600076	0.997	No	No	No	No
		BCAL2136	ALIZ_940029	1	ALJA_100189	1	F01_v2_230019	0.989	CAFQ_600075	0.985	No	No	No	No
RND-16		BCAM1421	ALIZ_70009	1	ALJA_80958	0.999	F01_v2_440166	0.998	CAFQ_100372	0.998	Bcenmc03_3224	0.981	Bcen_4073	0.978
		BCAM1420	ALIZ_70010	1	ALJA_80956	1	F01_v2_440165	0.983	CAFQ_100373	0.978	Bcenmc03_3225	0.975	Bcen_4074	0.975
	OprC	BCAM1419	ALIZ_70011	1	ALJA_80955	1	F01_v2_440164	0.996	CAFQ_100374	0.988	Bcenmc03_3226	0.948	Bcen_4075	0.95
RND-17	BepE	No	No	No	No	No	No	No	CAFQ_580205		Bcenmc03_6557	0.988	Bcen_5709	0.989
		No	No	No	No	No	No	No	CAFQ_580206		Bcenmc03_6556	0.97	Bcen_5708	0.96
		No	No	No	No	No	No	No	CAFQ_580204		Bcenmc03_6558	0.97	Bcen_5710	0.972
RND-18		No	No	No	No	No	No	No	CAFQ_630317		No	No	No	No
		No	No	No	No	No	No	No	CAFQ_630318		No	No	No	No
		No	No	No	No	No	No	No	CAFQ_630316		No	No	No	No
RND-19		No	No	No	No	No	No	No	No		Bcenmc03_6138	0.991	Bcen_1299
		No	No	No	No	No	No	No	No		Bcenmc03_6139	0.963	Bcen_1298
		No	No	No	No	No	No	No	No		Bcenmc03_6141	0.982	Bcen_1296
RND-20		No	No	No	No	No	No	No	No		Bcenmc03_5687	1	Bcen_3751
		No	No	No	No	No	No	No	No		Bcenmc03_5686	0.983	Bcen_3750
		No	No	No	No	No	No	No	No		Bcenmc03_5685	0.978	Bcen_3749
